# Supplementary material for: Inconsistent relationships detected between seed size, shape and persistence for different plant functional groups in the Pannonian flora
Source: Ann Bot. 2025 Dec 12;137(4):1026–35. doi: 10.1093/aob/mcaf322 (PMC13095884; doi:10.1093/aob/mcaf322)
Supplement: mcaf322_Supplementary_Data [file mcaf322_supplementary_data.zip]

Archive with 2 entries (2 files):
- Toro-Szijgyarto.et.al.-Supplementary_Table_S1-revised.xlsx
- Toro-Szijgyarto.et.al.-Supplementaty-FigureS1-revised.pdf
